# Supplementary material for: Hydrophobicity causes anomalous migration of cystine/glutamate antiporter SLC7A11 in SDS‐PAGE with low acrylamide concentration
Source: FEBS Open Bio. 2025 Mar 24;15(6):994–1008. doi: 10.1002/2211-5463.70019 (PMC12127883; doi:10.1002/2211-5463.70019)
Supplement: Supplementary file 1 — Fig. S1. Comprehensive analysis of SLC7A11 transcript variants and protein isoform. Fig. S2. Investigation of sample preparation effects on SLC7A11 gel migration. Fig. S3. Acrylamide gel concentration determines SLC7A11 migration on SDS‐PAGE. Table S1. Databases annotated post‐translational modifications of SLC7A11. Table S2. Proteolytic cleavage site prediction for SLC7A11. Table S3. Correlation of hydrophobicity and gel shift among globular and transmembrane proteins, along with SLC7A11. [file FEB4-15-994-s001.zip › feb470019-sup-0006-Supporting Information Table S2.xlsx]

## Sheet: Table S2
Table S2: Proteolytic cleavage site prediction for SLC7A11
Protease Merops ID	Enzymes (Homosapiens 4.2)	Cleavage at C terminal fragment				Cleavage at N terminal fragment
		Prediction site (P4-P2',P4’)	Prediction site (P4-P2’,P4')	N fragment size (kDa)	C fragment size (kDa)	Prediction site (P4-P2',P4’)	Prediction site (P4-P2',P4')	N fragment size (Kda)	C fragment size (kDa)
C02.001	Calpain-1	337 to 342	AVSR/LF	36.8	18.6	183 to 188	SVSW/SA	19.9	35.5
C02.002	Calpain 2	-	-	-	-	161 to 166	PELA/IK	17.6	37.8
C14.003	Caspase 3	345 to 350	ASRE/GH	37.8	17.6	159 to 164	EIPE/LA	17.4	38
C14.004	Caspase 7	345 to 350	ASRE/GH	37.8	17.6	159 to 164	EIPE/LA	17.4	38
C14.010	Caspase 9	320 to 325	PIFV/ALSC	35.2	20.2	167 to 172	LITA/VGI	18.2	37.2
CO1.060	Cathepsin B	337 to 342	AVSR/LF	36.8	18.6	-	-	-	-
A01.009	Cathepsin D	333 to 338	GGVF/AV	36.4	19	171 to 176	VGIT/VV	18.6	36.8
A01.010	Cathepsin E	339 to 344	SRLF/YV	37.1	18.3	167 to 172	LITA/VG	18.2	37.2
SO1.133	Cathepsin G	333 to 338	GGVF/AV	36.4	19	177 to 182	MVLN/SM	19.2	36.2
C01.036	Cathepsin K	350 to 355	HLPE/IL	38.3	17.1	167 to 172	PELA./IK	17.6	37.8
M10.001	MMP1	337 to 342	AVSR/LF	36.8	18.6	169 to 174	TAVG/IT	18.4	37
M10.005	MMP3	334 to 339	GVFA/VS	36.5	18.9	169 to 174	TAVG/IT	18.4	37
M10.008	MMP7	337 to 342	AVSR/LF	36.8	18.6	159 to 164	EIPE/LA	17.4	38
M10.004	MMP9	334 to 339	GVFA/VS	36.5	18.9	169 to 174	TAVG/IT	18.4	37,0
M10.009	MMP12	334 to 339	GVFA/VS	36.5	18.9	-	-	-	-
MB.001	Neprilysin	324 to 329	ALSC/FG	35.5	19.9	-	-	-	-
S08.073	Furin	344 to 351	VSRL/FYVA	37.7	17.7	-	-	-	-
S08.074	PC4	344 to 351	VASR/EGHL	36,8	17.7	-	-	-	-
S08.039	PCSK9	335 to 342	VFAV/SRLF	36.6	18.8	176 to 183	VMVL/NSMS	19.1 kda	36.3
S08.075	PC5	337 to 344	AVSR/LFYV	36.8	18.6	-	-	-	-
S08.077	PC7	337 to 344	AVSR/LFYV	36.8	18.6	-	-	-	-
The proteolytic cleavage sites of SLC7A11 were predicted using an online webserver SitePrediction (https://www.dmbr.ugent.be/prx/bioit2-public/SitePrediction/). The presented proteases enzymes are proteases with the predicted cleavage site which may release either an N or C terminal fragment with a size of approximately 37 kDa. Merops ID defines the protease identity and classification in MEROPS,…
