# Supplementary material for: Hydrophobicity causes anomalous migration of cystine/glutamate antiporter SLC7A11 in SDS‐PAGE with low acrylamide concentration
Source: FEBS Open Bio. 2025 Mar 24;15(6):994–1008. doi: 10.1002/2211-5463.70019 (PMC12127883; doi:10.1002/2211-5463.70019)
Supplement: Supplementary file 1 — Fig. S1. Comprehensive analysis of SLC7A11 transcript variants and protein isoform. Fig. S2. Investigation of sample preparation effects on SLC7A11 gel migration. Fig. S3. Acrylamide gel concentration determines SLC7A11 migration on SDS‐PAGE. Table S1. Databases annotated post‐translational modifications of SLC7A11. Table S2. Proteolytic cleavage site prediction for SLC7A11. Table S3. Correlation of hydrophobicity and gel shift among globular and transmembrane proteins, along with SLC7A11. [file FEB4-15-994-s001.zip › feb470019-sup-0007-Supporting Information Table S3.xlsx]

## Sheet: Table S3
Table S3: Correlation of hydrophobicity and gel shift among globular and transmembrane proteins, along with SLC7A11
Protein name	UniProt accession No.	Amino acids	GRAVY index score	Calculated MW (kDa)	Displayed MW (kDa)	Membrane domains
SLC7A11	Q9UPY5	501	0.666	55.42	~37[1][2]	12
GAPDH	P04406	335	-0.108	36.05	~37[3]	0
Tubulin	Q71U36	451	-0.229	50.1	~55[4][1]	0
Vinculin	P18206	1134	-0.405	123.79	~124[1]	0
Actin	P60708	375	-0.2	41.73	~42[5]	0
Solute carrier family 3 member 2 (SLC3A2)	P08195	630	-0.147	67.99	~70[6]	1
GRIK4	Q16099	956	-0.047	107	~103[7]	3
NOX4	Q9NPH5	578	-0.052	66.93	~67[7]	6
ATP1A1	P05023	1023	0.011	112.8	~110[7]	10
MCT2	Q60669	478	0.363	52	~52[7]	12
Ferroportin	Q9NP59	571	0.423	62.54	~62[8]	12
GLUT1 (SLC2A1)	P11166	492	0.534	54.08	~54[9]	12
SGLT1(SLC5A1)	P13866	664	0.563	73.49	~74[10]	14
GLUT4 (SLC2A4)	P14672	509	0.559	54.78	~54[5]	12
Protein translocase subunit SecY*	Q5SHQ8	438	0.672	48.204	~33.5[11]	10
Cytochrome c oxidase, cbb3-type, subunit N*	D9IA43	474	0.604	52.78	~41[11]	12
Hydantoin transport protein*	D6R8X8	489	0.714	53.33	~36[11]	12
Arginine/agmatine antiporter*	P60063	445	0.892	46.84	~31.8[11]	12
L-fucose-proton symporter*	P11551	438	0.705	47.4	~32[11]	12
H(+)/Cl(-) exchange transporter *	P37019	473	0.63	50.34	~38[11]	10
Ubiquinol oxidase subunit 1*	P0ABI8	663	0.658	74.36	~58[11]	12
Table S3: Transmembrane proteins with high hydrophobicity exhibit anomalous gel migration on SDS-PAGE (proteins in bold). GRAVY score and MW were computed with ProtoParam, the number of transmembrane domains for human protein were retrieved from Human Transmembrane Protein database (https://htp.unitmp.org/), and the apparent molecular weight were received from literatures (indicated references). …
References 1. Zhang, Y., Swanda, R. V., Nie, L., Liu, X., Wang, C., Lee, H., Lei, G., Mao, C., Koppula, P., Cheng, W., Zhang, J., Xiao, Z., Zhuang, L., Fang, B., Chen, J., Qian, S. B., and Gan, B. (2021) mTORC1 couples cyst(e)ine availability with GPX4 protein synthesis and ferroptosis regulation. Nat. Commun. 10.1038/s41467-021-21841-w 2. Yan, Y., Teng, H., Hang, Q., Kondiparthi, L., Lei, G., Ho…
